# Supplementary material for: White matter microstructure in mid- to late adulthood is influenced by pathway-stratified polygenic risk for Alzheimer’s disease
Source: Front Neurosci. 2025 Oct 28;19:1638503. doi: 10.3389/fnins.2025.1638503 (PMC12602405; doi:10.3389/fnins.2025.1638503)
Supplement: Supplementary file 1 [file Table_1.xlsx]

## Sheet: UKBB_FA_results
Table 1. Showing results for UK Biobank fractional anisotropy and PRS including APOE at PT 0.001
Polygenic risk score	FA Cingulum Left R2 p value Beta (95% CI)	FA Cingulum Right R2 p value Beta (95% CI)	FA Parahipp. Cingulum Left R2 p value Beta (95% CI)	FA Parahipp. Cingulum Right R2 p value Beta (95% CI)	FA Fornix R2 p value Beta (95% CI)
Protein−lipid complex assembly	9.28818e-05	8.46637e-05	0.000575656	0.000938256	8.52469e-05
	0.195c	0.22c	0.001**ac	3.94E-05**ac	0.162
	-3.15e-04 (-7.92e-04, 1.62e-04)	-3.09e-04 (-8.02e-04, 1.85e-04)	-8.43e-04 (-1.36e-03, -3.28e-04)	-1.09e-03 (-1.61e-03, -5.72e-04)	-7.96e-04 (-1.91e-03, 3.21e-04)
Regulation of Aβ formation	9.27869e-05	8.48889e-05	0.000576177	0.000938683	8.50469e-05
	0.196c	0.22c	0.001**ac	3.92E-05**ac	0.163
	-3.15e-04 (-7.92e-04, 1.62e-04)	-3.09e-04 (-8.03e-04, 1.84e-04)	-8.43e-04 (-1.36e-03, -3.28e-04)	-1.09e-03 (-1.61e-03, -5.72e-04)	-7.95e-04 (-1.91e-03, 3.22e-04)
Protein−lipid complex	9.26817e-05	8.49206e-05	0.000576137	0.000938783	8.49625e-05
	0.196c	0.22c	0.001**ac	3.92E-05**ac	0.163
	-3.15e-04 (-7.91e-04, 1.62e-04)	-3.09e-04 (-8.03e-04, 1.84e-04)	-8.43e-04 (-1.36e-03, -3.28e-04)	-1.09e-03 (-1.61e-03, -5.72e-04)	-7.95e-04 (-1.91e-03, 3.22e-04)
Regulation of amyloid precursor protein catabolic process	9.25747e-05	8.50729e-05	0.00057624	0.00093902	8.47452e-05
	0.196c	0.219c	0.001**ac	3.91E-05**ac	0.164
	-3.14e-04 (-7.91e-04, 1.62e-04)	-3.09e-04 (-8.03e-04, 1.84e-04)	-8.43e-04 (-1.36e-03, -3.28e-04)	-1.09e-03 (-1.61e-03, -5.73e-04)	-7.94e-04 (-1.91e-03, 3.23e-04)
Tau protein binding	9.2364e-05	8.50501e-05	0.000576193	0.000938938	8.45413e-05
	0.197c	0.219c	0.001**ac	3.91E-05**ac	0.164
	-3.14e-04 (-7.91e-04, 1.63e-04)	-3.09e-04 (-8.03e-04, 1.84e-04)	-8.43e-04 (-1.36e-03, -3.28e-04)	-1.09e-03 (-1.61e-03, -5.73e-04)	-7.93e-04 (-1.91e-03, 3.24e-04)
Reverse cholesterol transport	9.21118e-05	8.49961e-05	0.000576292	0.000939111	8.4251e-05
	0.197c	0.219c	0.001**ac	3.91E-05**ac	0.165
	-3.14e-04 (-7.90e-04, 1.63e-04)	-3.09e-04 (-8.03e-04, 1.84e-04)	-8.43e-04 (-1.36e-03, -3.28e-04)	-1.09e-03 (-1.61e-03, -5.73e-04)	-7.91e-04 (-1.91e-03, 3.26e-04)
Protein−lipid complex subunit organization	9.19264e-05	8.50016e-05	0.000576548	0.000939541	8.39793e-05
	0.198c	0.219c	0.001**ac	3.89E-05**ac	0.166
	-3.13e-04 (-7.90e-04, 1.63e-04)	-3.09e-04 (-8.03e-04, 1.84e-04)	-8.43e-04 (-1.36e-03, -3.28e-04)	-1.09e-03 (-1.62e-03, -5.73e-04)	-7.90e-04 (-1.91e-03, 3.27e-04)
Plasma lipoprotein particle assembly	9.17744e-05	8.5008e-05	0.000576853	0.000939872	8.37715e-05
	0.198c	0.219c	0.001**ac	3.88E-05**ac	0.166
	-3.13e-04 (-7.90e-04, 1.64e-04)	-3.09e-04 (-8.03e-04, 1.84e-04)	-8.43e-04 (-1.36e-03, -3.29e-04)	-1.09e-03 (-1.62e-03, -5.73e-04)	-7.89e-04 (-1.91e-03, 3.28e-04)
Activation of immune response	4.73262e-09	9.98557e-07	5.86643e-07	1.2525e-05	3.66011e-05
	0.993	0.894	0.918	0.635	0.36
	2.24e-06 (-4.73e-04, 4.78e-04)	-3.34e-05 (-5.26e-04, 4.59e-04)	-2.68e-05 (-5.41e-04, 4.87e-04)	1.26e-04 (-3.94e-04, 6.46e-04)	-5.20e-04 (-1.63e-03, 5.94e-04)
Genome-wide PRS	3.58222e-06	1.55819e-06	0.000119471	0.000337341	7.17754e-05
	0.799	0.868	0.144	0.014*	0.2
	-6.19e-05 (-5.39e-04, 4.15e-04)	-4.19e-05 (-5.36e-04, 4.52e-04)	-3.84e-04 (-8.99e-04, 1.31e-04)	-6.56e-04 (-1.18e-03, -1.34e-04)	-7.30e-04 (-1.85e-03, 3.87e-04)
R2 and p values for diffusion metrics and each polygenic score at a PT of 0.001. The column names shows the region of interest, while the row names show the polygenic scores. * Nominally significant associations (p value < .05). ** FDR corrected associations <0.05. a Remains significant when APOE excluded (FDR corrected). b Remains nominally significant when APOE excluded. c Variance explained gr…

## Sheet: UKBB_MD_results
Table 2. Showing results for UK Biobank mean diffusivity and PRS including APOE at PT 0.001
Polygenic risk score	MD Cingulum Left R2 p value Beta (95% CI)	MD Cingulum Right R2 p value Beta (95% CI)	MD Parahipp. Cingulum Left R2 p value Beta (95% CI)	MD Parahipp. Cingulum Right R2 p value Beta (95% CI)	MD Fornix R2 p value Beta (95% CI)
Protein−lipid complex assembly	0.000828137	0.00073573	0.000473288	0.00056666	4.78062e-05
	1.63E-04**ac	3.90E-04**ac	0.005**ac	0.002**ac	0.296
	8.40e-07 (4.03e-07, 1.28e-06)	8.05e-07 (3.60e-07, 1.25e-06)	7.60e-07 (2.35e-07, 1.28e-06)	8.18e-07 (3.00e-07, 1.34e-06)	2.11e-06 (-1.85e-06, 6.07e-06)
Regulation of Aβ formation	0.000828079	0.000735251	0.00047256	0.000566656	4.76417e-05
	1.63E-04**ac	3.91E-04**ac	0.005**ac	0.002**ac	0.297
	8.40e-07 (4.03e-07, 1.28e-06)	8.04e-07 (3.60e-07, 1.25e-06)	7.59e-07 (2.34e-07, 1.28e-06)	8.18e-07 (3.00e-07, 1.34e-06)	2.11e-06 (-1.85e-06, 6.07e-06)
Protein−lipid complex	0.000828059	0.000735167	0.000472329	0.000567133	4.75746e-05
	1.63E-04**ac	3.92E-04**ac	0.005**ac	0.002**ac	0.297
	8.40e-07 (4.03e-07, 1.28e-06)	8.04e-07 (3.60e-07, 1.25e-06)	7.59e-07 (2.34e-07, 1.28e-06)	8.18e-07 (3.00e-07, 1.34e-06)	2.11e-06 (-1.85e-06, 6.07e-06)
Regulation of amyloid precursor protein catabolic process	0.000827987	0.000734958	0.00047196	0.00056733	4.74003e-05
	1.63E-04**ac	3.92E-04**ac	0.005**ac	0.002**ac	0.298
	8.40e-07 (4.03e-07, 1.28e-06)	8.04e-07 (3.60e-07, 1.25e-06)	7.59e-07 (2.34e-07, 1.28e-06)	8.18e-07 (3.00e-07, 1.34e-06)	2.10e-06 (-1.86e-06, 6.07e-06)
Tau protein binding	0.000827766	0.000734654	0.000471528	0.000567504	4.72437e-05
	1.64E-04**ac	3.93E-04**ac	0.005**ac	0.002**ac	0.299
	8.40e-07 (4.03e-07, 1.28e-06)	8.04e-07 (3.60e-07, 1.25e-06)	7.58e-07 (2.33e-07, 1.28e-06)	8.19e-07 (3.00e-07, 1.34e-06)	2.10e-06 (-1.86e-06, 6.06e-06)
Reverse cholesterol transport	0.000827644	0.000734554	0.000471287	0.000567755	4.70303e-05
	1.64E-04**ac	3.94E-04**ac	0.005**ac	0.002**ac	0.3
	8.40e-07 (4.03e-07, 1.28e-06)	8.04e-07 (3.59e-07, 1.25e-06)	7.58e-07 (2.33e-07, 1.28e-06)	8.19e-07 (3.00e-07, 1.34e-06)	2.10e-06 (-1.87e-06, 6.06e-06)
Protein−lipid complex subunit organization	0.000827677	0.000734562	0.000471104	0.000567971	4.68145e-05
	1.64E-04**ac	3.94E-04**ac	0.005**ac	0.002**ac	0.301
	8.40e-07 (4.03e-07, 1.28e-06)	8.04e-07 (3.59e-07, 1.25e-06)	7.58e-07 (2.33e-07, 1.28e-06)	8.19e-07 (3.00e-07, 1.34e-06)	2.09e-06 (-1.87e-06, 6.05e-06)
Plasma lipoprotein particle assembly	0.000827822	0.000734645	0.000470897	0.000568053	4.66575e-05
	1.64E-04**ac	3.93E-04**ac	0.005**ac	0.002**ac	0.302
	8.40e-07 (4.03e-07, 1.28e-06)	8.04e-07 (3.60e-07, 1.25e-06)	7.58e-07 (2.33e-07, 1.28e-06)	8.19e-07 (3.01e-07, 1.34e-06)	2.09e-06 (-1.87e-06, 6.05e-06)
Activation of immune response	4.13721e-05	0.000133521	0.00013011	0.000120507	6.83304e-06
	0.4	0.131	0.137	0.154	0.693
	-1.87e-07 (-6.23e-07, 2.48e-07)	-3.42e-07 (-7.85e-07, 1.02e-07)	-3.97e-07 (-9.21e-07, 1.26e-07)	-3.76e-07 (-8.94e-07, 1.41e-07)	7.97e-07 (-3.15e-06, 4.75e-06)
Genome-wide PRS	0.000247726	0.000136098	3.3975e-06	7.2038e-06	0.000118881
	0.039*	0.127	0.81	0.727	0.099
	4.59e-07 (2.27e-08, 8.96e-07)	3.46e-07 (-9.86e-08, 7.91e-07)	6.44e-08 (-4.61e-07, 5.90e-07)	9.22e-08 (-4.26e-07, 6.11e-07)	3.33e-06 (-6.29e-07, 7.29e-06)
R2 and p values for diffusion metrics and each polygenic score at a PT of 0.001. The column names shows the region of interest, while the row names show the polygenic scores. * Nominally significant associations (p value < .05). ** FDR corrected associations <0.05. a Remains significant when APOE excluded (FDR corrected). b Remains nominally significant when APOE excluded. c Variance explained gr…

## Sheet: ALSPAC_FA_results
Table 3. Showing results for ALSPAC fractional anisotropy and PRS including APOE at PT 0.001
Polygenic risk score	FA Cingulum Left R2 p value Beta (95% CI)	FA Cingulum Right R2 p value Beta (95% CI)	FA Parahipp. Cingulum Left R2 p value Beta (95% CI)	FA Parahipp. Cingulum Right R2 p value Beta (95% CI)	FA Fornix R2 p value Beta (95% CI)
Protein−lipid complex assembly	0.000458	1.12e-05	3.33e-07	0.000166	0.00025
	0.595c	0.936c	0.989	0.759	0.696
	-7.31e-04 (-3.42e-03, 1.96e-03)	1.11e-04 (-2.57e-03, 2.79e-03)	1.71e-05 (-2.48e-03, 2.51e-03)	-4.68e-04 (-3.45e-03, 2.52e-03)	-3.05e-04 (-1.83e-03, 1.23e-03)
Regulation of Aβ formation	0.00117	1.36e-09	3.36e-05	0.000335	0.000276
	0.395	0.999	0.893	0.663	0.682
	-1.19e-03 (-3.92e-03, 1.55e-03)	1.24e-06 (-2.73e-03, 2.74e-03)	1.75e-04 (-2.37e-03, 2.72e-03)	-6.76e-04 (-3.71e-03, 2.36e-03)	3.26e-04 (-1.23e-03, 1.88e-03)
Protein−lipid complex	0.000396	2.48e-08	1.33e-05	0.000659	0.00194
	0.621	0.997	0.933	0.541	0.277c
	-6.86e-04 (-3.40e-03, 2.03e-03)	-5.25e-06 (-2.71e-03, 2.70e-03)	1.09e-04 (-2.41e-03, 2.63e-03)	-9.40e-04 (-3.95e-03, 2.07e-03)	-8.56e-04 (-2.40e-03, 6.86e-04)
Regulation of amyloid precursor protein catabolic process	0.00117	1.36e-09	3.36e-05	0.000335	0.000276
	0.395	0.999	0.893	0.663	0.682
	-1.19e-03 (-3.92e-03, 1.55e-03)	1.24e-06 (-2.73e-03, 2.74e-03)	1.75e-04 (-2.37e-03, 2.72e-03)	-6.76e-04 (-3.71e-03, 2.36e-03)	3.26e-04 (-1.23e-03, 1.88e-03)
Tau protein binding	0.000465	1.73e-05	8.36e-06	0.000736	0.00135
	0.592c	0.92	0.946	0.518	0.365
	-7.45e-04 (-3.47e-03, 1.98e-03)	-1.39e-04 (-2.85e-03, 2.57e-03)	8.66e-05 (-2.44e-03, 2.61e-03)	-9.95e-04 (-4.01e-03, 2.02e-03)	-7.15e-04 (-2.26e-03, 8.31e-04)
Reverse cholesterol transport	8.94e-05	2.59e-05	1.08e-06	0.000457	0.000991
	0.814	0.902	0.981	0.611	0.437
	-3.24e-04 (-3.03e-03, 2.38e-03)	1.69e-04 (-2.52e-03, 2.86e-03)	-3.09e-05 (-2.53e-03, 2.47e-03)	-7.78e-04 (-3.77e-03, 2.22e-03)	-6.08e-04 (-2.14e-03, 9.26e-04)
Protein−lipid complex subunit organization	0.00066	3.09e-06	2.11e-05	0.000126	0.000127
	0.523c	0.966	0.915	0.79	0.781
	-8.78e-04 (-3.57e-03, 1.82e-03)	-5.82e-05 (-2.75e-03, 2.63e-03)	1.36e-04 (-2.36e-03, 2.64e-03)	-4.07e-04 (-3.40e-03, 2.58e-03)	-2.18e-04 (-1.75e-03, 1.31e-03)
Plasma lipoprotein particle assembly	0.000942	2.26e-05	6.25e-05	0.000858	0.000375
	0.445c	0.909	0.854	0.486	0.633
	-1.06e-03 (-3.77e-03, 1.65e-03)	-1.58e-04 (-2.86e-03, 2.54e-03)	-2.36e-04 (-2.75e-03, 2.28e-03)	-1.07e-03 (-4.07e-03, 1.93e-03)	-3.76e-04 (-1.92e-03, 1.16e-03)
Activation of immune response	0.000398	0.000114	0.00178	7.71e-06	0.000911
	0.62c	0.797c	0.326c	0.947	0.457
	6.83e-04 (-2.01e-03, 3.38e-03)	3.57e-04 (-2.36e-03, 3.07e-03)	-1.26e-03 (-3.78e-03, 1.26e-03)	-1.02e-04 (-3.12e-03, 2.91e-03)	-5.87e-04 (-2.13e-03, 9.58e-04)
Genome-wide PRS	0.00104	0.000195	9.36e-05	0.000865	0.00329
	0.423c	0.736c	0.822	0.484	0.157
	1.10e-03 (-1.59e-03, 3.79e-03)	4.64e-04 (-2.24e-03, 3.16e-03)	2.88e-04 (-2.22e-03, 2.80e-03)	1.07e-03 (-1.93e-03, 4.08e-03)	1.11e-03 (-4.25e-04, 2.65e-03)
R2 and p values for diffusion metrics and each polygenic score at a PT of 0.001. The column names shows the region of interest, while the row names show the polygenic scores. * Nominally significant associations (p value < .05). ** FDR corrected associations <0.05. a Remains significant when APOE excluded (FDR corrected). b Remains nominally significant when APOE excluded. c Variance explained gr…

## Sheet: ALSPAC_MD_results
Table 4. Showing results for ALSPAC mean diffusivity and PRS including APOE at PT 0.001
Polygenic risk score	MD Cingulum Left R2 p value Beta (95% CI)	MD Cingulum Right R2 p value Beta (95% CI)	MD Parahipp. Cingulum Left R2 p value Beta (95% CI)	MD Parahipp. Cingulum Right R2 p value Beta (95% CI)	MD Fornix R2 p value Beta (95% CI)
Protein−lipid complex assembly	0.00696	0.00278	0.000501	5.58e-07	0.00302
	0.057c	0.231c	0.615	0.986	0.209
	2.03e-06 (-5.82e-08, 4.13e-06)	1.26e-06 (-7.99e-07, 3.31e-06)	5.67e-07 (-1.64e-06, 2.77e-06)	2.35e-08 (-2.67e-06, 2.71e-06)	2.74e-06 (-1.53e-06, 7.01e-06)
Regulation of Aβ formation	0.00794	0.00192	0.00129	1.26e-08	0.00357
	0.042c	0.32c	0.419	0.998	0.172c
	2.21e-06 (8.25e-08, 4.34e-06)	1.07e-06 (-1.03e-06, 3.16e-06)	9.28e-07 (-1.32e-06, 3.17e-06)	-3.60e-09 (-2.74e-06, 2.73e-06)	3.03e-06 (-1.31e-06, 7.38e-06)
Protein−lipid complex	0.00579	0.00318	0.00104	0.000177	0.0027
	0.083	0.201c	0.467	0.76	0.235c
	1.87e-06 (-2.41e-07, 3.99e-06)	1.36e-06 (-7.18e-07, 3.43e-06)	8.26e-07 (-1.40e-06, 3.05e-06)	4.23e-07 (-2.29e-06, 3.14e-06)	2.61e-06 (-1.69e-06, 6.92e-06)
Regulation of amyloid precursor protein catabolic process	0.00794	0.00192	0.00129	1.26e-08	0.00357
	0.042*c	0.32c	0.419	0.998	0.172
	2.21e-06 (8.25e-08, 4.34e-06)	1.07e-06 (-1.03e-06, 3.16e-06)	9.28e-07 (-1.32e-06, 3.17e-06)	-3.60e-09 (-2.74e-06, 2.73e-06)	3.03e-06 (-1.31e-06, 7.38e-06)
Tau protein binding	0.00561	0.00315	0.000986	0.000115	0.00216
	0.088c	0.202c	0.48	0.806	0.288
	1.85e-06 (-2.70e-07, 3.97e-06)	1.35e-06 (-7.25e-07, 3.43e-06)	8.05e-07 (-1.43e-06, 3.04e-06)	3.41e-07 (-2.38e-06, 3.06e-06)	2.34e-06 (-1.97e-06, 6.66e-06)
Reverse cholesterol transport	0.00467	0.00275	0.000791	8.55e-05	0.00229
	0.12c	0.234c	0.527	0.832	0.275
	1.67e-06 (-4.30e-07, 3.78e-06)	1.26e-06 (-8.08e-07, 3.32e-06)	7.15e-07 (-1.50e-06, 2.93e-06)	2.92e-07 (-2.40e-06, 2.99e-06)	2.39e-06 (-1.89e-06, 6.67e-06)
Protein−lipid complex subunit organization	0.00785	0.00324	0.0004	7.14e-06	0.00337
	0.043*c	0.196c	0.653	0.951	0.184c
	2.16e-06 (6.94e-08, 4.26e-06)	1.36e-06 (-6.99e-07, 3.42e-06)	5.08e-07 (-1.70e-06, 2.72e-06)	-8.43e-08 (-2.78e-06, 2.61e-06)	2.90e-06 (-1.38e-06, 7.17e-06)
Plasma lipoprotein particle assembly	0.00716	0.00314	0.000827	0.000177	0.002
	0.054c	0.203c	0.518	0.76	0.307
	2.08e-06 (-2.99e-08, 4.18e-06)	1.35e-06 (-7.25e-07, 3.41e-06)	7.34e-07 (-1.49e-06, 2.95e-06)	4.22e-07 (-2.28e-06, 3.13e-06)	2.24e-06 (-2.05e-06, 6.54e-06)
Activation of immune response	1.39e-05	0.000244	0.000181	0.000329	0.000367
	0.932	0.723	0.762	0.677	0.662
	9.12e-08 (-2.01e-06, 2.20e-06)	3.77e-07 (-1.71e-06, 2.46e-06)	3.45e-07 (-1.88e-06, 2.57e-06)	5.77e-07 (-2.14e-06, 3.29e-06)	9.65e-07 (-3.35e-06, 5.28e-06)
Genome-wide PRS	5.67e-05	0.000444	0.000284	0.000433	0.00013
	0.864	0.633	0.705	0.633	0.795
	1.83e-07 (-1.91e-06, 2.28e-06)	5.06e-07 (-1.57e-06, 2.58e-06)	-4.30e-07 (-2.65e-06, 1.79e-06)	-6.60e-07 (-3.36e-06, 2.04e-06)	-5.71e-07 (-4.87e-06, 3.73e-06)
R2 and p values for diffusion metrics and each polygenic score at a PT of 0.001. The column names shows the region of interest, while the row names show the polygenic scores. * Nominally significant associations (p value < .05). ** FDR corrected associations <0.05. a Remains significant when APOE excluded (FDR corrected). b Remains nominally significant when APOE excluded. c Variance explained gr…
